# Supplementary material for: Lacticaseibacillus casei Strain Shirota Modulates Macrophage-Intestinal Epithelial Cell Co-Culture Barrier Integrity, Bacterial Sensing and Inflammatory Cytokines
Source: Microorganisms. 2022 Oct 21;10(10):2087. doi: 10.3390/microorganisms10102087 (PMC9607601; doi:10.3390/microorganisms10102087)
Supplement: Supplementary file 1 [file microorganisms-10-02087-s001.zip]

Archive with 1 entries (1 files):
- microorganisms-1904785-supplementary.pdf
